# Supplementary material for: ﻿Yushaniadezhui (Poaceae, Bambusoideae), a new bamboo species from Yunnan, China
Source: PhytoKeys. 2024 Aug 16;246:1–14. doi: 10.3897/phytokeys.246.130177 (PMC11344174; doi:10.3897/phytokeys.246.130177)
Supplement: XML Treatment for Yushania dezhui [file phytokeys.246.130177-treatment1.xml]

<!DOCTYPE tp:taxon-treatment
  PUBLIC "-//TaxonX//DTD Taxonomic Treatment Publishing DTD v0 20100105//EN" "tax-treatment-NSO.dtd">
<tp:taxon-treatment xmlns:tp="http://www.plazi.org/taxpub"><tp:treatment-meta><kwd-group><label>Taxon classification</label><kwd>
                <named-content content-type="kingdom">Plantae</named-content>
              </kwd><kwd>
                <named-content content-type="order">Poales</named-content>
              </kwd><kwd>
                <named-content content-type="family">Poaceae</named-content>
              </kwd></kwd-group><mixed-citation publication-type="journal"><person-group><name><surname>Zhang</surname><given-names>Yu-Xiao</given-names></name><name><surname>Zhang</surname><given-names>Chao</given-names></name><name><surname>Zhang</surname><given-names>Ru-Li</given-names></name><name><surname>Zhao</surname><given-names>Hu-Gang</given-names></name></person-group><article-title>﻿<italic><tp:taxon-name><tp:taxon-name-part taxon-name-part-type="genus" reg="Yushania">Yushania</tp:taxon-name-part><tp:taxon-name-part taxon-name-part-type="species" reg="dezhui">dezhui</tp:taxon-name-part></tp:taxon-name></italic> (<tp:taxon-name><tp:taxon-name-part taxon-name-part-type="family">Poaceae</tp:taxon-name-part></tp:taxon-name>, <tp:taxon-name><tp:taxon-name-part taxon-name-part-type="subfamily">Bambusoideae</tp:taxon-name-part></tp:taxon-name>), a new bamboo species from Yunnan, China</article-title><source>PhytoKeys</source><day>16</day><month>08</month><year>2024</year><volume>246</volume><fpage>1</fpage><lpage>14</lpage><pub-id pub-id-type="doi">10.3897/phytokeys.246.130177</pub-id></mixed-citation></tp:treatment-meta><tp:nomenclature><label>﻿</label><tp:taxon-name>
              <object-id xmlns:xlink="http://www.w3.org/1999/xlink" content-type="arpha" xlink:type="simple">794C4E60-7A5B-5D35-80A5-4F059DAE22BB</object-id>
              <tp:taxon-name-part taxon-name-part-type="genus" reg="Yushania">Yushania</tp:taxon-name-part>
              <tp:taxon-name-part taxon-name-part-type="species" reg="dezhui">dezhui</tp:taxon-name-part>
              <object-id xmlns:xlink="http://www.w3.org/1999/xlink" content-type="ipni" xlink:type="simple">urn:lsid:ipni.org:names:77346804-1</object-id>
            </tp:taxon-name><tp:taxon-authority>Y.X.Zhang &amp; R.L.Zhang</tp:taxon-authority><tp:taxon-status xmlns:xlink="http://www.w3.org/1999/xlink" xlink:type="simple">sp. nov.</tp:taxon-status><xref ref-type="fig" rid="F3">Figs 3</xref><xref ref-type="fig" rid="F4">, 4</xref><xref ref-type="fig" rid="F5">, 5</xref></tp:nomenclature><tp:treatment-sec sec-type="diagnosis" id="SECID0ESXAG"><title>Diagnosis.</title><p><italic><tp:taxon-name><tp:taxon-name-part taxon-name-part-type="genus" reg="Yushania">Yushania</tp:taxon-name-part><tp:taxon-name-part taxon-name-part-type="species" reg="dezhui">dezhui</tp:taxon-name-part></tp:taxon-name></italic> resembles <italic><tp:taxon-name><tp:taxon-name-part taxon-name-part-type="genus" reg="Yushania">Y.</tp:taxon-name-part><tp:taxon-name-part taxon-name-part-type="species" reg="maculata">maculata</tp:taxon-name-part></tp:taxon-name></italic> T.P. Yi, <italic><tp:taxon-name><tp:taxon-name-part taxon-name-part-type="genus" reg="Yushania">Y.</tp:taxon-name-part><tp:taxon-name-part taxon-name-part-type="species" reg="polytricha">polytricha</tp:taxon-name-part></tp:taxon-name></italic> Hsueh &amp; T.P. Yi and <italic><tp:taxon-name><tp:taxon-name-part taxon-name-part-type="genus" reg="Yushania">Y.</tp:taxon-name-part><tp:taxon-name-part taxon-name-part-type="species" reg="weixiensis">weixiensis</tp:taxon-name-part></tp:taxon-name></italic> T.P. Yi, but differs in having rhizome necks much thicker than culms, glabrous culm leaf sheaths, internodes and sheath scars, auricles and oral setae of most foliage leaves usually absent and the one-year-old foliage leaves with pubescence adaxially.</p><fig id="F3" position="float" orientation="portrait"><object-id xmlns:xlink="http://www.w3.org/1999/xlink" content-type="doi" xlink:type="simple">10.3897/phytokeys.246.130177.figure3</object-id><object-id xmlns:xlink="http://www.w3.org/1999/xlink" content-type="arpha" xlink:type="simple">A40DF6D1-9B9E-54ED-AA0A-53180395B6B6</object-id><label>Figure 3.</label><caption><p><italic><tp:taxon-name><tp:taxon-name-part taxon-name-part-type="genus" reg="Yushania">Yushania</tp:taxon-name-part><tp:taxon-name-part taxon-name-part-type="species" reg="dezhui">dezhui</tp:taxon-name-part></tp:taxon-name></italic> Y.X.Zhang &amp; R.L.Zhang <bold>A</bold> clump <bold>B</bold> foliage leafy branch <bold>C</bold> branches <bold>D</bold> internode and culm leaf.</p></caption><graphic xmlns:xlink="http://www.w3.org/1999/xlink" xlink:href="phytokeys-246-001_article-130177__-g003.jpg" position="float" orientation="portrait" xlink:type="simple" id="oo_1114909.jpg"><uri content-type="original_file" xlink:type="simple">https://binary.pensoft.net/fig/1114909</uri></graphic></fig></tp:treatment-sec><tp:treatment-sec sec-type="material" id="SECID0EE1AG"><title>Type.</title><p>China • Yunnan: Kunming City, Panlong District, Ciba Town, Changchong Hill; <named-content xmlns:xlink="http://www.w3.org/1999/xlink" content-type="dwc:verbatimCoordinates" xlink:type="simple"><named-content content-type="geo-json" specific-use="{&#34;type&#34;:&#34;Point&#34;,&#34;coordinates&#34;:[102.704836,25.124686]}" id="NCID0EN1AG" xlink:type="simple">25°07'28.87"N, 102°42'17.41"E</named-content></named-content>; 2226 m a.s.l.; 22 August 2023; <italic>Y.X. Zhang et al. CCS03</italic> (holotype, KUN!; isotype, IBSC!).</p><fig id="F4" position="float" orientation="portrait"><object-id xmlns:xlink="http://www.w3.org/1999/xlink" content-type="doi" xlink:type="simple">10.3897/phytokeys.246.130177.figure4</object-id><object-id xmlns:xlink="http://www.w3.org/1999/xlink" content-type="arpha" xlink:type="simple">46E98713-CC7C-5C21-BC9E-E58C7B7BE86E</object-id><label>Figure 4.</label><caption><p>Habitats of <italic><tp:taxon-name><tp:taxon-name-part taxon-name-part-type="genus" reg="Yushania">Yushania</tp:taxon-name-part><tp:taxon-name-part taxon-name-part-type="species" reg="dezhui">dezhui</tp:taxon-name-part></tp:taxon-name></italic> Y.X.Zhang &amp; R.L.Zhang <bold>A</bold> Changchong Hill, voucher No. CCS03 <bold>B</bold> Xiaoshao Village, voucher No. XS02 <bold>C</bold> Haikou, voucher No. ZSC03 <bold>D</bold> Xundian, voucher No. DSTQ02. Photos by Yu-Xiao Zhang.</p></caption><graphic xmlns:xlink="http://www.w3.org/1999/xlink" xlink:href="phytokeys-246-001_article-130177__-g004.jpg" position="float" orientation="portrait" xlink:type="simple" id="oo_1114910.jpg"><uri content-type="original_file" xlink:type="simple">https://binary.pensoft.net/fig/1114910</uri></graphic></fig></tp:treatment-sec><tp:treatment-sec sec-type="description" id="SECID0EU2AG"><title>Description.</title><p>Rhizomes pachymorph, necks 2–30 cm long, 0.5–1.2 cm in diameter, internodes 0.2–1 cm long, solid. Culms diffuse, 0.4–1.8 m tall, 1–5 mm in diameter, subsolid; internodes 2.5–21.5 cm long, terete, purple-spotted initially, slightly white powdery below the nodes; nodes slightly prominent; sheath scars corky. Branches 3–12, slender and equal. Culm leaves tardily deciduous, ca. 1/2 as long as the internode; sheaths glabrous abaxially, green or purple apically, margins ciliate, occasionally white pubescent at the base; auricles linear or absent, usually present on upper culm leaves; oral setae several when auricles present; ligules truncate, 1–2 mm tall, green or purple, margins ciliate or not; blades linear, recurved, glabrous, 0.3–2.3 cm long. Foliage leaves 3–5 per ultimate branch; sheaths glabrous, green, purple or purple-green, 2.5–5.2 cm long, margins glabrous; auricles and oral setae usually absent, except present on the one-year-old foliage leaves, auricles linear, green or purple; ligules truncate, 1–2 mm tall, green or purple; blades 2.5–12.5 × 0.5–1.3 cm, pubescent adaxially for the one-year-old blades, glabrescent later, glabrous abaxially, secondary veins 2–4-paired, transverse veins conspicuous, margins serrate on both sides. Inflorescence unknown.</p><fig id="F5" position="float" orientation="portrait"><object-id xmlns:xlink="http://www.w3.org/1999/xlink" content-type="doi" xlink:type="simple">10.3897/phytokeys.246.130177.figure5</object-id><object-id xmlns:xlink="http://www.w3.org/1999/xlink" content-type="arpha" xlink:type="simple">F8003B78-9D2B-57E1-9B40-A83AFAFBC07E</object-id><label>Figure 5.</label><caption><p><italic><tp:taxon-name><tp:taxon-name-part taxon-name-part-type="genus" reg="Yushania">Yushania</tp:taxon-name-part><tp:taxon-name-part taxon-name-part-type="species" reg="dezhui">dezhui</tp:taxon-name-part></tp:taxon-name></italic> Y.X.Zhang &amp; R.L.Zhang <bold>A</bold> foliage leaves with green sheath <bold>B</bold> foliage leaves with purple sheath <bold>C, D</bold> branches <bold>E</bold> internode with culm leaf <bold>F</bold> the one-year-old foliage leaf blade, showing the pubescent adaxial epidermis, ab = abaxial epidermis, ad = adaxial epidermis <bold>G</bold> auricles, oral setae and ligule of the one-year-old foliage leaf, a = auricles, l = ligule, s = oral setae. Photos <bold>A–E</bold> by Yu-Xiao Zhang <bold>F</bold>, <bold>G</bold> by Shun-Shun He.</p></caption><graphic xmlns:xlink="http://www.w3.org/1999/xlink" xlink:href="phytokeys-246-001_article-130177__-g005.jpg" position="float" orientation="portrait" xlink:type="simple" id="oo_1114911.jpg"><uri content-type="original_file" xlink:type="simple">https://binary.pensoft.net/fig/1114911</uri></graphic></fig></tp:treatment-sec><tp:treatment-sec sec-type="phenology" id="SECID0ED4AG"><title>Phenology.</title><p>New shoots June to August.</p></tp:treatment-sec><tp:treatment-sec sec-type="distribution" id="SECID0EI4AG"><title>Distribution and habitat.</title><p>This new species is found in Kunming, Yunnan, China. It usually occurs in limestone montane areas at elevations of 2100–2400 m in the understorey of forests of <italic><tp:taxon-name><tp:taxon-name-part taxon-name-part-type="genus" reg="Quercus">Quercus</tp:taxon-name-part><tp:taxon-name-part taxon-name-part-type="species" reg="longispica">longispica</tp:taxon-name-part></tp:taxon-name></italic> (Handel-Mazzetti) A. Camus, <italic><tp:taxon-name><tp:taxon-name-part taxon-name-part-type="genus" reg="Castanopsis">Castanopsis</tp:taxon-name-part><tp:taxon-name-part taxon-name-part-type="species" reg="delavayi">delavayi</tp:taxon-name-part></tp:taxon-name></italic> Franchet or <italic><tp:taxon-name><tp:taxon-name-part taxon-name-part-type="genus" reg="Cupressus">Cupressus</tp:taxon-name-part></tp:taxon-name></italic> sp.</p></tp:treatment-sec><tp:treatment-sec sec-type="etymology" id="SECID0EL5AG"><title>Etymology.</title><p>The epithet honours Professor De-Zhu Li of Kunming Institute of Botany, Chinese Academy of Sciences, who has made great contributions to the taxonomy, molecular phylogeny, evolution and biogeography of bamboos and promoted the collaboration of bamboo research around the world.</p></tp:treatment-sec><tp:treatment-sec sec-type="Chinese name" id="SECID0EQ5AG"><title>Chinese name.</title><p>Dé Zhū Yù Shān Zhú (Chinese pronunciation), 德铢玉山竹 (Chinese characters).</p></tp:treatment-sec><tp:treatment-sec sec-type="material" id="SECID0EV5AG"><title>Additional specimens examined (paratypes).</title><p>China – Yunnan Province, Kunming City • Panlong District, Ciba Town, Changchong Hill; <named-content xmlns:xlink="http://www.w3.org/1999/xlink" content-type="dwc:verbatimCoordinates" xlink:type="simple"><named-content content-type="geo-json" specific-use="{&#34;type&#34;:&#34;Point&#34;,&#34;coordinates&#34;:[102.706981,25.125514]}" id="NCID0E55AG" xlink:type="simple">25°7'31.85"N, 102°42'25.13"E</named-content></named-content>; 2211 m a.s.l.; 26 June 2023; <italic>Y.X. Zhang &amp; C. ZhangCCS01</italic> (KUN); • same collection data as for preceding; <named-content xmlns:xlink="http://www.w3.org/1999/xlink" content-type="dwc:verbatimCoordinates" xlink:type="simple"><named-content content-type="geo-json" specific-use="{&#34;type&#34;:&#34;Point&#34;,&#34;coordinates&#34;:[102.701575,25.115356]}" id="NCID0EI6AG" xlink:type="simple">25°6'55.28"N, 102°42'5.67"E</named-content></named-content>; 2314 m a.s.l.; 27 August 2023; <italic>R.L. Zhang et al.</italic><italic>CCS04</italic> (KUN); • same collection data as for preceding; <named-content xmlns:xlink="http://www.w3.org/1999/xlink" content-type="dwc:verbatimCoordinates" xlink:type="simple"><named-content content-type="geo-json" specific-use="{&#34;type&#34;:&#34;Point&#34;,&#34;coordinates&#34;:[102.702772,25.118572]}" id="NCID0EU6AG" xlink:type="simple">25°7'6.86"N, 102°42'9.98"E</named-content></named-content>; 2310 m a.s.l.; 27 August 2023; <italic>R.L. Zhang et al</italic>. <italic>CCS05</italic> (KUN); • Panlong District, Ciba Town, Xiaoshao Village; <named-content xmlns:xlink="http://www.w3.org/1999/xlink" content-type="dwc:verbatimCoordinates" xlink:type="simple"><named-content content-type="geo-json" specific-use="{&#34;type&#34;:&#34;Point&#34;,&#34;coordinates&#34;:[102.744761,25.186728]}" id="NCID0EAABG" xlink:type="simple">25°11'12.22"N, 102°44'41.14"E</named-content></named-content>; 2243 m a.s.l.; 27 June 2023; <italic>Y.X. Zhang &amp; C. Zhang XS01</italic> (KUN); • same collection data as for preceding; <named-content xmlns:xlink="http://www.w3.org/1999/xlink" content-type="dwc:verbatimCoordinates" xlink:type="simple"><named-content content-type="geo-json" specific-use="{&#34;type&#34;:&#34;Point&#34;,&#34;coordinates&#34;:[102.745306,25.186200]}" id="NCID0EKABG" xlink:type="simple">25°11'10.32"N, 102°44'43.1"E</named-content></named-content>; 2266 m a.s.l.; 27 June 2023; <italic>Y.X. Zhang &amp; C. Zhang</italic> XS02 (KUN); • Xishan District, Haikou Forest Farm; <named-content xmlns:xlink="http://www.w3.org/1999/xlink" content-type="dwc:verbatimCoordinates" xlink:type="simple"><named-content content-type="geo-json" specific-use="{&#34;type&#34;:&#34;Point&#34;,&#34;coordinates&#34;:[102.605486,24.847247]}" id="NCID0EUABG" xlink:type="simple">24°50'50.09"N, 102°36'19.75"E</named-content></named-content>; 2147 m a.s.l.; 18 August 2023; <italic>Y.X. Zhang &amp; R.L. Zhang ZSC02</italic>, <italic>ZSC03</italic> (KUN); • same collection data as for preceding; 2106 m a.s.l.; 25 July 2020; <italic>H. Peng PHHK112</italic> (KUN); • Xundian County, Xianfeng Town; <named-content xmlns:xlink="http://www.w3.org/1999/xlink" content-type="dwc:verbatimCoordinates" xlink:type="simple"><named-content content-type="geo-json" specific-use="{&#34;type&#34;:&#34;Point&#34;,&#34;coordinates&#34;:[103.074667,25.520219]}" id="NCID0ECBBG" xlink:type="simple">25°31'12.79"N, 103°04'28.80"E</named-content></named-content>; 2429 m a.s.l.; 21 August 2023; <italic>Y.X. Zhang et al. DSTQ02</italic> (KUN).</p></tp:treatment-sec></tp:taxon-treatment>
